# Supplementary material for: ﻿Aeschynanthussmaragdinus F.Wen & J.Q.Qin (Gesneriaceae), a new species from Yunnan Province, China
Source: PhytoKeys. 2023 Feb 24;220:65–73. doi: 10.3897/phytokeys.220.98040 (PMC10209610; doi:10.3897/phytokeys.220.98040)
Supplement: XML Treatment for Aeschynanthus smaragdinus [file phytokeys.220.98040-treatment1.xml]

<!DOCTYPE tp:taxon-treatment
  PUBLIC "-//TaxonX//DTD Taxonomic Treatment Publishing DTD v0 20100105//EN" "tax-treatment-NSO.dtd">
<tp:taxon-treatment xmlns:tp="http://www.plazi.org/taxpub"><tp:treatment-meta><kwd-group><label>Taxon classification</label><kwd>
              <named-content content-type="kingdom">Plantae</named-content>
            </kwd><kwd>
              <named-content content-type="order">Lamiales</named-content>
            </kwd><kwd>
              <named-content content-type="family">Gesneriaceae</named-content>
            </kwd></kwd-group><mixed-citation publication-type="journal"><person-group><name><surname>Qin</surname><given-names>Jia-Qi</given-names></name><name><surname>Li</surname><given-names>Rui-Feng</given-names></name><name><surname>Pang</surname><given-names>Yan-Ping</given-names></name><name><surname>Wen</surname><given-names>Fang</given-names></name></person-group><article-title>﻿<italic><tp:taxon-name><tp:taxon-name-part taxon-name-part-type="genus" reg="Aeschynanthus">Aeschynanthus</tp:taxon-name-part><tp:taxon-name-part taxon-name-part-type="species" reg="smaragdinus">smaragdinus</tp:taxon-name-part></tp:taxon-name></italic> F.Wen &amp; J.Q.Qin (<tp:taxon-name><tp:taxon-name-part taxon-name-part-type="family">Gesneriaceae</tp:taxon-name-part></tp:taxon-name>), a new species from Yunnan Province, China</article-title><source>PhytoKeys</source><day>24</day><month>02</month><year>2023</year><volume>220</volume><fpage>65</fpage><lpage>73</lpage><pub-id pub-id-type="doi">10.3897/phytokeys.220.98040</pub-id></mixed-citation></tp:treatment-meta><tp:nomenclature><label>﻿</label><tp:taxon-name>
            <object-id xmlns:xlink="http://www.w3.org/1999/xlink" content-type="arpha" xlink:type="simple">B42DE371-BBB0-5E3A-90B2-FA654E8B7B70</object-id>
            <tp:taxon-name-part taxon-name-part-type="genus" reg="Aeschynanthus">Aeschynanthus</tp:taxon-name-part>
            <tp:taxon-name-part taxon-name-part-type="species" reg="smaragdinus">smaragdinus</tp:taxon-name-part>
            <object-id xmlns:xlink="http://www.w3.org/1999/xlink" content-type="ipni" xlink:type="simple">urn:lsid:ipni.org:names:77314715-1</object-id>
          </tp:taxon-name><tp:taxon-authority>F.Wen &amp; J.Q.Qin</tp:taxon-authority><tp:taxon-status xmlns:xlink="http://www.w3.org/1999/xlink" xlink:type="simple">sp. nov.</tp:taxon-status><xref ref-type="fig" rid="F1">Figs 1</xref><xref ref-type="fig" rid="F2">, 2</xref><xref ref-type="fig" rid="F3">, 3</xref><xref ref-type="fig" rid="F4">, 4</xref></tp:nomenclature><tp:treatment-sec sec-type="diagnosis" id="SECID0EUHAC"><title>Diagnosis.</title><p>The new species resembles <italic><tp:taxon-name><tp:taxon-name-part taxon-name-part-type="genus" reg="Aeschynanthus">Aeschynanthus</tp:taxon-name-part><tp:taxon-name-part taxon-name-part-type="species" reg="chiritoides">chiritoides</tp:taxon-name-part></tp:taxon-name></italic> C.B.Clarke (Fig. <xref ref-type="fig" rid="F5">5</xref>) in leaf blades size, shape and indumentum, but can be easily distinguished from the latter by its pedicel densely erect glandular-pubescent (<italic>vs.</italic> densely villous), calyx lobes adaxially nearly glabrous and abaxially erectly glandular puberulent (<italic>vs.</italic> adaxially and abaxially glandular- or eglandular-villous or a mixture of both), corolla pale yellowish green to greenish (<italic>vs.</italic> white or slightly yellowish or greenish with a few thin purple lines), corolla limb upper lobes green and lower lobes brownish red to maroon (<italic>vs.</italic> all lobes white or slightly pale green with pale purplish lines), seed grain ca. 1.0× 0.5 mm (<italic>vs.</italic> 1.2–3 × ca. 0.3 mm). Detailed morphological comparisons with <italic><tp:taxon-name><tp:taxon-name-part taxon-name-part-type="genus" reg="Aeschynanthus">A.</tp:taxon-name-part><tp:taxon-name-part taxon-name-part-type="species" reg="chiritoides">chiritoides</tp:taxon-name-part></tp:taxon-name></italic> are provided in Table <xref ref-type="table" rid="T1">1</xref>.</p><fig id="F1" position="float" orientation="portrait"><object-id xmlns:xlink="http://www.w3.org/1999/xlink" content-type="doi" xlink:type="simple">10.3897/phytokeys.220.98040.figure1</object-id><object-id xmlns:xlink="http://www.w3.org/1999/xlink" content-type="arpha" xlink:type="simple">CC2AF78A-30EE-517F-BB94-2F888CA20010</object-id><label>Figure 1.</label><caption><p><italic><tp:taxon-name><tp:taxon-name-part taxon-name-part-type="genus" reg="Aeschynanthus">Aeschynanthus</tp:taxon-name-part><tp:taxon-name-part taxon-name-part-type="species" reg="smaragdinus">smaragdinus</tp:taxon-name-part></tp:taxon-name></italic> F.Wen &amp; J.Q.Qin <bold>A</bold> habit <bold>B</bold> flower <bold>C</bold> flower dissection <bold>D</bold> fruit <bold>E</bold> seed <bold>F</bold> seed grain. <bold>A–F</bold> from Isotype. Scale bars: 1 cm (<bold>A–E</bold>); 1 mm (<bold>F</bold>). Illustrated by Rui-Feng Li.</p></caption><graphic xmlns:xlink="http://www.w3.org/1999/xlink" xlink:href="phytokeys-220-065_article-98040__-g001.jpg" position="float" orientation="portrait" xlink:type="simple" id="oo_815562.jpg"><uri content-type="original_file" xlink:type="simple">https://binary.pensoft.net/fig/815562</uri></graphic></fig><fig id="F2" position="float" orientation="portrait"><object-id xmlns:xlink="http://www.w3.org/1999/xlink" content-type="doi" xlink:type="simple">10.3897/phytokeys.220.98040.figure2</object-id><object-id xmlns:xlink="http://www.w3.org/1999/xlink" content-type="arpha" xlink:type="simple">1AA56B07-5748-5E99-81E8-25FBBBDBCCE5</object-id><label>Figure 2.</label><caption><p>Plants <italic><tp:taxon-name><tp:taxon-name-part taxon-name-part-type="genus" reg="Aeschynanthus">Aeschynanthus</tp:taxon-name-part><tp:taxon-name-part taxon-name-part-type="species" reg="smaragdinus">smaragdinus</tp:taxon-name-part></tp:taxon-name></italic> F.Wen &amp; J.Q.Qin <bold>A</bold> habit <bold>B</bold> a branch with a single flower <bold>C</bold> the adaxial surface of leaf blades and stem <bold>D</bold> the abaxial surface of leaf blades and stem <bold>E</bold> the adaxial and abaxial surfaces of leaf blades. Photographs by De-Chang Meng.</p></caption><graphic xmlns:xlink="http://www.w3.org/1999/xlink" xlink:href="phytokeys-220-065_article-98040__-g002.jpg" position="float" orientation="portrait" xlink:type="simple" id="oo_815563.jpg"><uri content-type="original_file" xlink:type="simple">https://binary.pensoft.net/fig/815563</uri></graphic></fig><fig id="F3" position="float" orientation="portrait"><object-id xmlns:xlink="http://www.w3.org/1999/xlink" content-type="doi" xlink:type="simple">10.3897/phytokeys.220.98040.figure3</object-id><object-id xmlns:xlink="http://www.w3.org/1999/xlink" content-type="arpha" xlink:type="simple">64DA3A44-E63C-5D0A-807A-F9605EE43749</object-id><label>Figure 3.</label><caption><p>Propagative organs of <italic><tp:taxon-name><tp:taxon-name-part taxon-name-part-type="genus" reg="Aeschynanthus">Aeschynanthus</tp:taxon-name-part><tp:taxon-name-part taxon-name-part-type="species" reg="smaragdinus">smaragdinus</tp:taxon-name-part></tp:taxon-name></italic> F.Wen &amp; J.Q.Qin (I) <bold>A</bold> a branch with terminal flower <bold>B</bold> lateral view of flower <bold>C</bold> top view of flower <bold>D</bold> upward view of flower <bold>E</bold> frontal view of corolla <bold>F</bold> pistil with calyx lobes <bold>G</bold> pistil without calyx lobes. Photographs by De-Chang Meng.</p></caption><graphic xmlns:xlink="http://www.w3.org/1999/xlink" xlink:href="phytokeys-220-065_article-98040__-g003.jpg" position="float" orientation="portrait" xlink:type="simple" id="oo_815564.jpg"><uri content-type="original_file" xlink:type="simple">https://binary.pensoft.net/fig/815564</uri></graphic></fig><fig id="F4" position="float" orientation="portrait"><object-id xmlns:xlink="http://www.w3.org/1999/xlink" content-type="doi" xlink:type="simple">10.3897/phytokeys.220.98040.figure4</object-id><object-id xmlns:xlink="http://www.w3.org/1999/xlink" content-type="arpha" xlink:type="simple">FE2A4484-F086-50CF-9FE5-75D823503942</object-id><label>Figure 4.</label><caption><p>Propagative organs of <italic><tp:taxon-name><tp:taxon-name-part taxon-name-part-type="genus" reg="Aeschynanthus">Aeschynanthus</tp:taxon-name-part><tp:taxon-name-part taxon-name-part-type="species" reg="smaragdinus">smaragdinus</tp:taxon-name-part></tp:taxon-name></italic> F.Wen &amp; J.Q.Qin (II) <bold>A</bold> calyx lobes (left two lobes showing abaxial surfaces; right three showing adaxial surfaces) <bold>B</bold> opened corolla <bold>C</bold> four fertile stamens <bold>D</bold> disk <bold>E</bold> stigma <bold>F</bold> seeds <bold>G</bold> seed. Photographs <bold>A–E</bold> by De-Chang Meng, <bold>F, G</bold> by Fang Wen.</p></caption><graphic xmlns:xlink="http://www.w3.org/1999/xlink" xlink:href="phytokeys-220-065_article-98040__-g004.jpg" position="float" orientation="portrait" xlink:type="simple" id="oo_815565.jpg"><uri content-type="original_file" xlink:type="simple">https://binary.pensoft.net/fig/815565</uri></graphic></fig><fig id="F5" position="float" orientation="portrait"><object-id xmlns:xlink="http://www.w3.org/1999/xlink" content-type="doi" xlink:type="simple">10.3897/phytokeys.220.98040.figure5</object-id><object-id xmlns:xlink="http://www.w3.org/1999/xlink" content-type="arpha" xlink:type="simple">43DFBAF0-B7EF-5C23-A43B-AD408CB34CFA</object-id><label>Figure 5.</label><caption><p>The morphologically similar species, <italic><tp:taxon-name><tp:taxon-name-part taxon-name-part-type="genus" reg="Aeschynanthus">Aeschynanthus</tp:taxon-name-part><tp:taxon-name-part taxon-name-part-type="species" reg="chiritoides">chiritoides</tp:taxon-name-part></tp:taxon-name></italic> C.B.Clarke <bold>A</bold> habit <bold>B</bold> top view of flower <bold>C</bold> frontal view of corolla <bold>D</bold> lateral view of a flower. Photographs by Fang Wen.</p></caption><graphic xmlns:xlink="http://www.w3.org/1999/xlink" xlink:href="phytokeys-220-065_article-98040__-g005.jpg" position="float" orientation="portrait" xlink:type="simple" id="oo_815566.jpg"><uri content-type="original_file" xlink:type="simple">https://binary.pensoft.net/fig/815566</uri></graphic></fig><table-wrap id="T1" position="float" orientation="portrait"><label>Table 1.</label><caption><p>Detailed comparison of <italic><tp:taxon-name><tp:taxon-name-part taxon-name-part-type="genus" reg="Aeschynanthus">Aeschynanthus</tp:taxon-name-part><tp:taxon-name-part taxon-name-part-type="species" reg="smaragdinus">smaragdinus</tp:taxon-name-part></tp:taxon-name></italic> F.Wen &amp; J.Q.Qin and its relative <italic><tp:taxon-name><tp:taxon-name-part taxon-name-part-type="genus" reg="Aeschynanthus">A.</tp:taxon-name-part><tp:taxon-name-part taxon-name-part-type="species" reg="chiritoides">chiritoides</tp:taxon-name-part></tp:taxon-name></italic> C.B.Clarke.</p></caption><table id="TID0EURAE" rules="all"><tbody><tr><th rowspan="1" colspan="1">Characters</th><th rowspan="1" colspan="1">
                    <italic>
                      <tp:taxon-name><tp:taxon-name-part taxon-name-part-type="genus" reg="Aeschynanthus">A.</tp:taxon-name-part><tp:taxon-name-part taxon-name-part-type="species" reg="smaragdinus">smaragdinus</tp:taxon-name-part></tp:taxon-name>
                    </italic>
                  </th><th rowspan="1" colspan="1">
                    <italic>
                      <tp:taxon-name><tp:taxon-name-part taxon-name-part-type="genus" reg="Aeschynanthus">A.</tp:taxon-name-part><tp:taxon-name-part taxon-name-part-type="species" reg="chiritoides">chiritoides</tp:taxon-name-part></tp:taxon-name>
                    </italic>
                  </th></tr><tr><td rowspan="1" colspan="1">Phyllotaxis</td><td rowspan="1" colspan="1">in whorls of 3, sometimes opposite or in whorls of 4, occasionally three types on a single branch</td><td rowspan="1" colspan="1">opposite or in whorls of 3, often both types on a single branch</td></tr><tr><td rowspan="1" colspan="1">Pedicel indumentum</td><td rowspan="1" colspan="1">densely erectly glandular pubescent</td><td rowspan="1" colspan="1">densely villous</td></tr><tr><td rowspan="1" colspan="1">Calyx lobes indumentum</td><td rowspan="1" colspan="1">adaxially nearly glabrous, abaxially erectly glandular puberulent</td><td rowspan="1" colspan="1">adaxially and abaxially glandular- or eglandular-villous or a mixture of both</td></tr><tr><td rowspan="1" colspan="1">Corolla and limb lobes color</td><td rowspan="1" colspan="1">pale yellowish green to greenish; upper lobes pale green to yellowish green and lower lobes brownish red to maroon, with dark brownish red lines down into the tube</td><td rowspan="1" colspan="1">white or slightly yellowish or greenish with a few thin purple lines, all lobes white or slightly pale green with pale purplish lines</td></tr><tr><td rowspan="1" colspan="1">Disk</td><td rowspan="1" colspan="1">ca. 1.2 mm high and margin entire</td><td rowspan="1" colspan="1">1.8–3.6 mm high, 5-crenate or a simple annular ring</td></tr><tr><td rowspan="1" colspan="1">Seed grain size</td><td rowspan="1" colspan="1">ca. 1 × 0.5 mm</td><td rowspan="1" colspan="1">1.2–3 × ca. 0.3 mm</td></tr><tr><td rowspan="1" colspan="1">Seed appendages length</td><td rowspan="1" colspan="1">apical appendage, a filiform hair, ca. 25 mm long; hilar appendage, a single filiform hair, ca. 24 mm long</td><td rowspan="1" colspan="1">apical appendage a filiform hair, ca. 22 mm long; hilar appendage, a single filiform hair, ca. 17 mm long</td></tr></tbody></table></table-wrap></tp:treatment-sec><tp:treatment-sec sec-type="material" id="SECID0EKDAE"><title>Type.</title><p>China. Yunnan Province: Tengchong city, Mangbang township, <named-content xmlns:xlink="http://www.w3.org/1999/xlink" content-type="dwc:verbatimCoordinates" xlink:type="simple"><named-content content-type="geo-json" specific-use="{&#34;type&#34;:&#34;Point&#34;,&#34;coordinates&#34;:[99.116667,25.550000]}" id="NCID0ETDAE" xlink:type="simple">24°93'N, 98°67'E</named-content></named-content>, altitude ca. 1500 m, April 20, 2017, <italic>Jia-Qi Qin QJQ170420-01</italic> (holotype IBK!; Isotype: KUN!)</p></tp:treatment-sec><tp:treatment-sec sec-type="description" id="SECID0E1DAE"><title>Description.</title><p>Creeping or hanging subshrubs, epiphytic, with stem branched, greenish brown to pale brown, slender, with shorter internode (5–10 mm long), ca. 1 mm in diam., spreading rust-brown and white pubescent, occasionally roots at the node of the stem. Leaves in whorls of 3, sometimes opposite or in whorls of 4, occasionally three types on a single branch; petiole 0.5–1.0 mm long, green, sometimes subsessile, pubescent; leaf blade fleshy, thick, chartaceous when dried and size lessened, narrowly elliptic, elliptic to obovate and the cross-section olive-shaped, dark green on the adaxial surface and pale green on abaxial surface, not marbled, 1–1.9 × 0.6–1 cm, apex acute to subacute, base cuneate, adaxially and abaxially white pubescent; margin entire to slightly undulate; lateral veins invisible on both surfaces, main vein invisible on the adaxial surface but prominent and dark green on abaxial surface, secondary and tertiary venation obscure or invisible. Inflorescences usually terminal or subterminal, occasionally axillary, flowers solitary; peduncles almost obsolete, 0.5–1.0 mm long, ca. 1 mm in diam., slightly woody, arising from the axils, densely glandular-pubescent; bracts tiny and deciduous; pedicels 10–18 mm long, pubescent, pale green, densely erect glandular-pubescent. Calyx of 5 separate lobes free to base, campanulate, segments equal, both surfaces green, oblong-lanceolate to narrowly elliptic, ca. 6.0 × 1.5 mm, adaxially nearly glabrous, abaxially erect glandular puberulent, apex acute to subacute, margin entire. Corolla 30–35 mm long, externally green, pale yellowish green to greenish; upper lobes pale green to yellowish green, lower lobes pale green to yellowish green suffused pale brownish red, internally tube pale green, upper lobes pale green to yellowish green and lower lobes brownish red to maroon, with dark brownish red lines down into tube; corolla tube slightly obliquely swollen horn-shaped, often curved at the tube middle, ca. 2 cm long; ca. 7 mm in diam. at the mouth, the base of the corolla tube gibbose, and ca. 3 mm in diam.; limb distinctly 2-lipped, adaxial lip 2-lobed, lobes obliquely semicircular, spreading, ca. 4 mm in diam. at the base, apex rounded; abaxial lip 3-lobed from slightly below middle, 3 lobes bicolored, brownish red to maroon in the center and pale green on the edge of lobes, lateral lobes slightly obliquely oblong to oblong and the central one oblong, spreading, ca. 5 mm long, ca. 3.5 mm in diam. at the base, apex rounded; glandular puberulent outside, glabrous inside. Stamens 4, not exserted, all 4 fused together; filaments pale green from the middle to the base and gradually changing to pale purple from the middle to the top, glabrous, anthers pale purple; anterior filaments ca. 9 mm long, posterior filaments ca. 11 mm long, all adnate 14–15 mm above the corolla base; anthers ca. 2.5 × 1 mm, oblong, 2-locular, thecae parallel, dehiscing longitudinally, pollen pale yellow; Staminode 1, filiform, ca. 1 mm long, adnate to ca. 15 mm above the corolla base, glabrous. Disk annular, ca. 1.2 mm high, wax yellow, glabrous, margin entire. Pistil ca. 24 mm long; stipe 7–9 mm long; ovary narrowly spindly, ca. 1.5 cm long, glandular-puberulent, bicolor, brownish green at the base and top of the ovary but green with purplish stripes in the middle of the ovary; style ca. 9 mm long, extending out of corolla tube at the end of the single flowering phase, glandular-pubescent; stigma capitate, pale purple to whitish purple, ca. 1 mm in diam. Capsule linear, ca. 9 cm long, glabrous. Seed grain oblong-oval, ca. 1 × 0.5 mm, warty, apical appendage a filiform hair, ca. 25 mm long; hilar appendage a single filiform hair, ca. 24 mm long; appendages papillose.</p></tp:treatment-sec><tp:treatment-sec sec-type="phenology" id="SECID0E6DAE"><title>Phenology.</title><p>Flowering in December to February, fruiting from April to June.</p></tp:treatment-sec><tp:treatment-sec sec-type="etymology" id="SECID0EEEAE"><title>Etymology.</title><p>Compared with most other species of <italic><tp:taxon-name><tp:taxon-name-part taxon-name-part-type="genus" reg="Aeschynanthus">Aeschynanthus</tp:taxon-name-part></tp:taxon-name></italic>, the beautiful green leaves and flowers of this dwarf plant resemble an emerald. The specific epithet ‘<italic><tp:taxon-name><tp:taxon-name-part taxon-name-part-type="genus" reg="Aeschynanthus"/><tp:taxon-name-part taxon-name-part-type="species" reg="smaragdinus">smaragdinus</tp:taxon-name-part></tp:taxon-name></italic>’ is derived from the Latin vocabulary and means a unique dazzling green.</p></tp:treatment-sec><tp:treatment-sec sec-type="Vernacular name" id="SECID0E2EAE"><title>Vernacular name.</title><p>翡翠芒毛苣苔 (Chinese name); Féi Cuì Máng Máo Jù Tái (Chinese pronunciation).</p></tp:treatment-sec><tp:treatment-sec sec-type="distribution" id="SECID0EAFAE"><title>Distribution and habitat.</title><p>Presently, <italic><tp:taxon-name><tp:taxon-name-part taxon-name-part-type="genus" reg="Aeschynanthus">Aeschynanthus</tp:taxon-name-part><tp:taxon-name-part taxon-name-part-type="species" reg="smaragdinus">smaragdinus</tp:taxon-name-part></tp:taxon-name></italic> is only found in the type locality, Mangbang Township, Tengchong City, Yunnan. The species grow on moist, shady tree trunk surfaces in a monsoon rainforest at ca. 1500 m. Thus, it enjoys a cool environment with high air humidity in a moderately shaded monsoon rainforest.</p></tp:treatment-sec><tp:treatment-sec sec-type="conservation status" id="SECID0ERFAE"><title>Conservation status.</title><p><italic><tp:taxon-name><tp:taxon-name-part taxon-name-part-type="genus" reg="Aeschynanthus">Aeschynanthus</tp:taxon-name-part><tp:taxon-name-part taxon-name-part-type="species" reg="smaragdinus">smaragdinus</tp:taxon-name-part></tp:taxon-name></italic> is so far only known from the type locality. The total distribution area of this species is approximately five km<sup>2</sup> with a population size of about 500 mature individuals. However, we consider the data incomplete, and the new species is categorized as ‘Data Deficient’ (<abbrev xmlns:xlink="http://www.w3.org/1999/xlink" xlink:title="Data Deficient" id="ABBRID0EEGAE" xlink:type="simple">DD</abbrev>) according to the IUCN criteria (<xref ref-type="bibr" rid="B4">IUCN 2022</xref>).</p></tp:treatment-sec><tp:treatment-sec sec-type="notes" id="SECID0EIGAE"><title>Notes.</title><p>The plant size of <italic><tp:taxon-name><tp:taxon-name-part taxon-name-part-type="genus" reg="Aeschynanthus">Aeschynanthus</tp:taxon-name-part><tp:taxon-name-part taxon-name-part-type="species" reg="smaragdinus">smaragdinus</tp:taxon-name-part></tp:taxon-name></italic> is dwarf, and the leaf blade length is less than 2 cm, but the flower length is from 3 cm to 3.5 cm, and the proportion of flowers and leaves is unusual in this genus. Besides this new taxon, other species have this property, for instance <italic><tp:taxon-name><tp:taxon-name-part taxon-name-part-type="genus" reg="Aeschynanthus">A.</tp:taxon-name-part><tp:taxon-name-part taxon-name-part-type="species" reg="chiritoides">chiritoides</tp:taxon-name-part></tp:taxon-name></italic>, <italic><tp:taxon-name><tp:taxon-name-part taxon-name-part-type="genus" reg="Aeschynanthus">A.</tp:taxon-name-part><tp:taxon-name-part taxon-name-part-type="species" reg="gracilis">gracilis</tp:taxon-name-part></tp:taxon-name></italic> Parish &amp; C.B.Clarke, <italic><tp:taxon-name><tp:taxon-name-part taxon-name-part-type="genus" reg="Aeschynanthus">A.</tp:taxon-name-part><tp:taxon-name-part taxon-name-part-type="species" reg="minutifolius">minutifolius</tp:taxon-name-part></tp:taxon-name></italic> D.J.Middleton, <italic><tp:taxon-name><tp:taxon-name-part taxon-name-part-type="genus" reg="Aeschynanthus">A.</tp:taxon-name-part><tp:taxon-name-part taxon-name-part-type="species" reg="persimilis">persimilis</tp:taxon-name-part></tp:taxon-name></italic> Craib (<xref ref-type="bibr" rid="B8">Middleton 2007</xref>). However, the green flowers are especially distinctive. These characters differ from <italic><tp:taxon-name><tp:taxon-name-part taxon-name-part-type="genus" reg="Aeschynanthus">A.</tp:taxon-name-part><tp:taxon-name-part taxon-name-part-type="species" reg="chiritoides">chiritoides</tp:taxon-name-part></tp:taxon-name></italic> in morphology (Table <xref ref-type="table" rid="T1">1</xref>).</p></tp:treatment-sec><ref-list><ref id="B4"><mixed-citation xmlns:xlink="http://www.w3.org/1999/xlink" xlink:type="simple">IUCN Standards and petitions committee (<year>2022</year>) Guidelines for Using the IUCN Red List Categories and Criteria. Version 15. Prepared by the Standards and petitions committee. <ext-link xlink:href="https://www.iucnredlist.org/resources/redlistguidelines" ext-link-type="uri" xlink:type="simple">https://www.iucnredlist.org/resources/redlistguidelines</ext-link> [accessed on 4 Mar. 2022]</mixed-citation></ref><ref id="B8"><mixed-citation xmlns:xlink="http://www.w3.org/1999/xlink" xlink:type="simple"><person-group><name name-style="western"><surname>Middleton</surname><given-names>D</given-names></name></person-group> (<year>2007</year>) <article-title>A revision of <italic><tp:taxon-name><tp:taxon-name-part taxon-name-part-type="genus">Aeschynanthus</tp:taxon-name-part></tp:taxon-name></italic> (<tp:taxon-name><tp:taxon-name-part taxon-name-part-type="family">Gesneriaceae</tp:taxon-name-part></tp:taxon-name>) in Thailand.</article-title><source>Edinburgh Journal of Botany</source><volume>64</volume>(<issue>3</issue>): <fpage>363</fpage>–<lpage>429</lpage>. <ext-link xlink:href="10.1017/S0960428607004878" ext-link-type="doi" xlink:type="simple">https://doi.org/10.1017/S0960428607004878</ext-link></mixed-citation></ref></ref-list></tp:taxon-treatment>
